# Supplementary material for: Malformin-A1 (MA1) Sensitizes Chemoresistant Ovarian Cancer Cells to Cisplatin-Induced Apoptosis
Source: Molecules. 2021 Jun 13;26(12):3624. doi: 10.3390/molecules26123624 (PMC8231817; doi:10.3390/molecules26123624)
Supplement: Supplementary file 1 [file molecules-26-03624-s001.zip]

Archive with 1 entries (1 files):
- molecules-1233210-supplementary.pdf
